# Supplementary material for: PICTUREE—Aedes: A Web Application for Dengue Data Visualization and Case Prediction
Source: Pathogens. 2023 May 29;12(6):771. doi: 10.3390/pathogens12060771 (PMC10301560; doi:10.3390/pathogens12060771)
Supplement: Supplementary file 1 [file pathogens-12-00771-s001.zip]

Archive with 1 entries (1 files):
- pathogens-2386411-supplementary.pdf
